# Supplementary material for: Characterization, Stress Response and Functional Analyses of Giant River Prawn (Macrobrachium rosenbergii) Glucose-Regulated Protein 78 (Mr-grp78) under Temperature Stress and during Aeromonas hydrophila Infection
Source: Animals (Basel). 2021 Oct 19;11(10):3004. doi: 10.3390/ani11103004 (PMC8532774; doi:10.3390/ani11103004)
Supplement: Supplementary file 1 [file animals-11-03004-s001.zip]

Archive with 1 entries (1 files):
- animals-1332940-supplementary.pptx
